# Supplementary material for: Gene Co-Expression Network Analysis Associated with Endometrial Cancer Tumorigenesis and Survival Outcomes
Source: Int J Mol Sci. 2024 Nov 18;25(22):12356. doi: 10.3390/ijms252212356 (PMC11594472; doi:10.3390/ijms252212356)
Supplement: Supplementary file 1 [file ijms-25-12356-s001.zip]

Archive with 1 entries (1 files):
- 20241104-Supplemental Files.pdf
